# Supplementary material for: How Many People Experience Unsafe Medical Care in Thailand, and How Much Does It Cost under Universal Coverage Scheme?
Source: Healthcare (Basel). 2023 Apr 13;11(8):1121. doi: 10.3390/healthcare11081121 (PMC10137567; doi:10.3390/healthcare11081121)
Supplement: Supplementary file 1 [file healthcare-11-01121-s001.zip]

Archive with 1 entries (1 files):
- healthcare-2272077-supplementary.pdf
